# Supplementary material for: COVID-19 Vaccine and Social Media in the U.S.: Exploring Emotions and Discussions on Twitter
Source: Vaccines (Basel). 2021 Sep 23;9(10):1059. doi: 10.3390/vaccines9101059 (PMC8540945; doi:10.3390/vaccines9101059)
Supplement: Supplementary file 1 [file vaccines-09-01059-s001.zip]

Archive with 1 entries (1 files):
- vaccines-1274648-supplementary.pdf
